# Supplementary material for: Evaluation of Electrospun Self-Supporting Paper-Like Fibrous Membranes as Oil Sorbents
Source: Membranes (Basel). 2021 Jul 8;11(7):515. doi: 10.3390/membranes11070515 (PMC8306189; doi:10.3390/membranes11070515)
Supplement: Supplementary file 1 [file membranes-11-00515-s001.zip]

Archive with 1 entries (1 files):
- membranes-1288953-supplementary.pdf
